# Supplementary material for: Stable Enzymatic Nanoparticles from Nucleases, Proteases, Lipase and Antioxidant Proteins with Substrate-Binding and Catalytic Properties
Source: Int J Mol Sci. 2023 Feb 3;24(3):3043. doi: 10.3390/ijms24033043 (PMC9917993; doi:10.3390/ijms24033043)
Supplement: Supplementary file 1 [file ijms-24-03043-s001.zip]

Archive with 1 entries (1 files):
- ijms-2085338-supplementary.ppt
